# Supplementary material for: Characterization of Colletotrichum ocimi Population Associated with Black Spot of Sweet Basil (Ocimum basilicum) in Northern Italy
Source: Plants (Basel). 2020 May 22;9(5):654. doi: 10.3390/plants9050654 (PMC7285085; doi:10.3390/plants9050654)
Supplement: Supplementary file 1 [file plants-09-00654-s001.zip]

Archive with 1 entries (1 files):
- plants-792307-supplementary.xlsx
