# Supplementary material for: Characterization of Colletotrichum ocimi Population Associated with Black Spot of Sweet Basil (Ocimum basilicum) in Northern Italy
Source: Plants (Basel). 2020 May 22;9(5):654. doi: 10.3390/plants9050654 (PMC7285085; doi:10.3390/plants9050654)
Supplement: Supplementary file 1 [file plants-09-00654-s001.zip › plants-792307-supplementary.xlsx]

## Sheet: Foglio2
sequence_id	organism	isolate	isolation source	collection-date	country	host	source	ITS			TUB2
								Accession	Fasta		Accession	Fasta
SeqID1	Colletotrichum ocimi	BAS 1	seedling	2011	Italy: Piedmont, Grugliasco, Greenhouse	Ocimum basilicum	Present study	MT269774	ACCCTTTGTGAACATACCTTAACTGTTGCTTCGGCGGGCAGGAGGACAACCCCCCTCGGGGGGGGCGGTCCCCCTCCCGGCCGCGCCCTCGCGGGCGTGGCGCCCGCCGGAGGATACCCAAACTCTATTTCAACGACGTTTCTTCTGAGTGGCACAAGCAAATAATTAAAACTTTTAACAACGGATCTCTTGGTTCTGGCATCGATGAAGAACGCAGCGAAATGCGATAAGTAATGTGAATTGCAGAATTCAGTGAATCATCGAATCTTTGAACGCACATTGCGCCCGCCAGCATTCTGGCGGGCATGCCTGTTCGAGCGTCATTTCAACCCTCAAGCCCGGCTTGGTGTTGGGGCCCTACGGTCGACGTAGGCCCTTAAAGGTAGTGGCGGACCCTCC…	xx	MT319098	GTAAGTATCTCCTGATGAATGCTGCCGACCCGACGAATCCAAGTGCGGGGCTAACCTTTCTTCGAATAGGGTAACCAGATTGGTGCTGCCTTTTGGTGCGTAGTCAGAACGACGCCAACGGCTCGACGATATCGACCTGGAAAGGAATAACTCGTTGACTGTGGCGTAGGCAAAACATCTCTGGCGAGCACGGCCTTGACAGCAATGGCGTGTATGTTGTCGACCTCCTGATCAGGCCCTGACCACGTATTCACCGCTAACCCCCCCCAACAGGTACAACGGCACCTCTGAGCTCCAGCTCGAGCGCATGAGCGTCTACTTCAACGAAGTTTGTCATCCTAGTCTCCCAGTGTGACAAACCTATTGACGAATACTGACCTTCTCACTTAACCAGGCTTC…	xx
SeqID2	Colletotrichum ocimi	BAS 2	seedling	2011	Italy: Piedmont, Grugliasco, Greenhouse	Ocimum basilicum	Present study	MT269775	ACCCTTTGTGAACATACCTTAACTGTTGCTTCGGCGGGCAGGAGGACAACCCCCCTCGGGGGGGGCGGTCCCCCTCCCGGCCGCGCCCTCGCGGGCGTGGCGCCCGCCGGAGGATACCCAAACTCTATTTCAACGACGTTTCTTCTGAGTGGCACAAGCAAATAATTAAAACTTTTAACAACGGATCTCTTGGTTCTGGCATCGATGAAGAACGCAGCGAAATGCGATAAGTAATGTGAATTGCAGAATTCAGTGAATCATCGAATCTTTGAACGCACATTGCGCCCGCCAGCATTCTGGCGGGCATGCCTGTTCGAGCGTCATTTCAACCCTCAAGCCCGGCTTGGTGTTGGGGCCCTACGGTCGACGTAGGCCCTTAAAGGTAGTGGCGGACCCTCC…	xx	MT326875	GTAAGTATCTCCTGATGAATGCTGCCGACCCGACGAATCCAAGTGCGGGGCTAACCTTTCTTCGAATAGGGTAACCAGATTGGTGCTGCCTTTTGGTGCGTAGTCAGAACGACGCCAACGGCTCGACGATATCGACCTGGAAAGGAATAACTCGTTGACTGTGGCGTAGGCAAAACATCTCTGGCGAGCACGGCCTTGACAGCAATGGCGTGTATGTTGTCGACCTCCTGATCAGGCCCTGACCACGTATTCACCGCTAACCCCCCCCAACAGGTACAACGGCACCTCTGAGCTCCAGCTCGAGCGCATGAGCGTCTACTTCAACGAAGTTTGTCATCCTAGTCTCCCAGTGTGACAAACCTATTGACGAATACTGACCTTCTCACTTAACCAGGCTTC…	xx
SeqID3	Colletotrichum ocimi	BAS 3	seedling	2011	Italy: Piedmont, Grugliasco, Greenhouse	Ocimum basilicum	Present study	MT269776	ACCCTTTGTGAACATACCTTAACTGTTGCTTCGGCGGGCAGGAGGACAACCCCCCTCGGGGGGGGCGGTCCCCCTCCCGGCCGCGCCCTCGCGGGCGTGGCGCCCGCCGGAGGATACCCAAACTCTATTTCAACGACGTTTCTTCTGAGTGGCACAAGCAAATAATTAAAACTTTTAACAACGGATCTCTTGGTTCTGGCATCGATGAAGAACGCAGCGAAATGCGATAAGTAATGTGAATTGCAGAATTCAGTGAATCATCGAATCTTTGAACGCACATTGCGCCCGCCAGCATTCTGGCGGGCATGCCTGTTCGAGCGTCATTTCAACCCTCAAGCCCGGCTTGGTGTTGGGGCCCTACGGTCGACGTAGGCCCTTAAAGGTAGTGGCGGACCCTCC…	xx	MT326876	GTAAGTATCTCCTGATGAATGCTGCCGACCCGACGAATCCAAGTGCGGGGCTAACCTTTCTTCGAATAGGGTAACCAGATTGGTGCTGCCTTTTGGTGCGTAGTCAGAACGACGCCAACGGCTCGACGATATCGACCTGGAAAGGAATAACTCGTTGACTGTGGCGTAGGCAAAACATCTCTGGCGAGCACGGCCTTGACAGCAATGGCGTGTATGTTGTCGACCTCCTGATCAGGCCCTGACCACGTATTCACCGCTAACCCCCCCCAACAGGTACAACGGCACCTCTGAGCTCCAGCTCGAGCGCATGAGCGTCTACTTCAACGAAGTTTGTCATCCTAGTCTCCCAGTGTGACAAACCTATTGACGAATACTGACCTTCTCACTTAACCAGGCTTC…	xx
SeqID4	Colletotrichum ocimi	BAS 4	seedling	2011	Italy: Piedmont, Grugliasco, Greenhouse	Ocimum basilicum	Present study	MT269777	ACCCTTTGTGAACATACCTTAACTGTTGCTTCGGCGGGCAGGAGGACAACCCCCCTCGGGGGGGGCGGTCCCCCTCCCGGCCGCGCCCTCGCGGGCGTGGCGCCCGCCGGAGGATACCCAAACTCTATTTCAACGACGTTTCTTCTGAGTGGCACAAGCAAATAATTAAAACTTTTAACAACGGATCTCTTGGTTCTGGCATCGATGAAGAACGCAGCGAAATGCGATAAGTAATGTGAATTGCAGAATTCAGTGAATCATCGAATCTTTGAACGCACATTGCGCCCGCCAGCATTCTGGCGGGCATGCCTGTTCGAGCGTCATTTCAACCCTCAAGCCCGGCTTGGTGTTGGGGCCCTACGGTCGACGTAGGCCCTTAAAGGTAGTGGCGGACCCTCC…	xx	MT326877	GTAAGTATCTCCTGATGAATGCTGCCGACCCGACGAATCCAAGTGCGGGGCTAACCTTTCTTCGAATAGGGTAACCAGATTGGTGCTGCCTTTTGGTGCGTAGTCAGAACGACGCCAACGGCTCGACGATATCGACCTGGAAAGGAATAACTCGTTGACTGTGGCGTAGGCAAAACATCTCTGGCGAGCACGGCCTTGACAGCAATGGCGTGTATGTTGTCGACCTCCTGATCAGGCCCTGACCACGTATTCACCGCTAACCCCCCCCAACAGGTACAACGGCACCTCTGAGCTCCAGCTCGAGCGCATGAGCGTCTACTTCAACGAAGTTTGTCATCCTAGTCTCCCAGTGTGACAAACCTATTGACGAATACTGACCTTCTCACTTAACCAGGCTTC…	xx
SeqID5	Colletotrichum ocimi	BAS 5	seedling	2011	Italy: Piedmont, Grugliasco, Greenhouse	Ocimum basilicum	Present study	MT269778	ACCCTTTGTGAACATACCTTAACTGTTGCTTCGGCGGGCAGGAGGACAACCCCCCTCGGGGGGGGCGGTCCCCCTCCCGGCCGCGCCCTCGCGGGCGTGGCGCCCGCCGGAGGATACCCAAACTCTATTTCAACGACGTTTCTTCTGAGTGGCACAAGCAAATAATTAAAACTTTTAACAACGGATCTCTTGGTTCTGGCATCGATGAAGAACGCAGCGAAATGCGATAAGTAATGTGAATTGCAGAATTCAGTGAATCATCGAATCTTTGAACGCACATTGCGCCCGCCAGCATTCTGGCGGGCATGCCTGTTCGAGCGTCATTTCAACCCTCAAGCCCGGCTTGGTGTTGGGGCCCTACGGTCGACGTAGGCCCTTAAAGGTAGTGGCGGACCCTCC…	xx	MT326878	GTAAGTATCTCCTGATGAATGCTGCCGACCCGACGAATCCAAGTGCGGGGCTAACCTTTCTTCGAATAGGGTAACCAGATTGGTGCTGCCTTTTGGTGCGTAGTCAGAACGACGCCAACGGCTCGACGATATCGACCTGGAAAGGAATAACTCGTTGACTGTGGCGTAGGCAAAACATCTCTGGCGAGCACGGCCTTGACAGCAATGGCGTGTATGTTGTCGACCTCCTGATCAGGCCCTGACCACGTATTCACCGCTAACCCCCCCCAACAGGTACAACGGCACCTCTGAGCTCCAGCTCGAGCGCATGAGCGTCTACTTCAACGAAGTTTGTCATCCTAGTCTCCCAGTGTGACAAACCTATTGACGAATACTGACCTTCTCACTTAACCAGGCTTC…	xx
SeqID6	Colletotrichum ocimi	BAS 6	seedling	2011	Italy: Piedmont, Grugliasco, Greenhouse	Ocimum basilicum	Present study	MT269779	ACCCTTTGTGAACATACCTTAACTGTTGCTTCGGCGGGCAGGAGGACAACCCCCCTCGGGGGGGGCGGTCCCCCTCCCGGCCGCGCCCTCGCGGGCGTGGCGCCCGCCGGAGGATACCCAAACTCTATTTCAACGACGTTTCTTCTGAGTGGCACAAGCAAATAATTAAAACTTTTAACAACGGATCTCTTGGTTCTGGCATCGATGAAGAACGCAGCGAAATGCGATAAGTAATGTGAATTGCAGAATTCAGTGAATCATCGAATCTTTGAACGCACATTGCGCCCGCCAGCATTCTGGCGGGCATGCCTGTTCGAGCGTCATTTCAACCCTCAAGCCCGGCTTGGTGTTGGGGCCCTACGGTCGACGTAGGCCCTTAAAGGTAGTGGCGGACCCTCC…	xx	MT326879	GTAAGTATCTCCTGATGAATGCTGCCGACCCGACGAATCCAAGTGCGGGGCTAACCTTTCTTCGAATAGGGTAACCAGATTGGTGCTGCCTTTTGGTGCGTAGTCAGAACGACGCCAACGGCTCGACGATATCGACCTGGAAAGGAATAACTCGTTGACTGTGGCGTAGGCAAAACATCTCTGGCGAGCACGGCCTTGACAGCAATGGCGTGTATGTTGTCGACCTCCTGATCAGGCCCTGACCACGTATTCACCGCTAACCCCCCCCAACAGGTACAACGGCACCTCTGAGCTCCAGCTCGAGCGCATGAGCGTCTACTTCAACGAAGTTTGTCATCCTAGTCTCCCAGTGTGACAAACCTATTGACGAATACTGACCTTCTCACTTAACCAGGCTTC…	xx
SeqID7	Colletotrichum ocimi	BAS 7	seedling	2011	Italy: Piedmont, Grugliasco, Greenhouse	Ocimum basilicum	Present study	MT269780	ACCCTTTGTGAACATACCTTAACTGTTGCTTCGGCGGGCAGGAGGACAACCCCCCTCGGGGGGGGCGGTCCCCCTCCCGGCCGCGCCCTCGCGGGCGTGGCGCCCGCCGGAGGATACCCAAACTCTATTTCAACGACGTTTCTTCTGAGTGGCACAAGCAAATAATTAAAACTTTTAACAACGGATCTCTTGGTTCTGGCATCGATGAAGAACGCAGCGAAATGCGATAAGTAATGTGAATTGCAGAATTCAGTGAATCATCGAATCTTTGAACGCACATTGCGCCCGCCAGCATTCTGGCGGGCATGCCTGTTCGAGCGTCATTTCAACCCTCAAGCCCGGCTTGGTGTTGGGGCCCTACGGTCGACGTAGGCCCTTAAAGGTAGTGGCGGACCCTCC…	xx	MT326880	GTAAGTATCTCCTGATGAATGCTGCCGACCCGACGAATCCAAGTGCGGGGCTAACCTTTCTTCGAATAGGGTAACCAGATTGGTGCTGCCTTTTGGTGCGTAGTCAGAACGACGCCAACGGCTCGACGATATCGACCTGGAAAGGAATAACTCGTTGACTGTGGCGTAGGCAAAACATCTCTGGCGAGCACGGCCTTGACAGCAATGGCGTGTATGTTGTCGACCTCCTGATCAGGCCCTGACCACGTATTCACCGCTAACCCCCCCCAACAGGTACAACGGCACCTCTGAGCTCCAGCTCGAGCGCATGAGCGTCTACTTCAACGAAGTTTGTCATCCTAGTCTCCCAGTGTGACAAACCTATTGACGAATACTGACCTTCTCACTTAACCAGGCTTC…	xx
SeqID8	Colletotrichum destructivum	BAS 8	leaf	2014	Italy: Piedmont, Castagnole Piemonte, Open field	Ocimum basilicum	Present study	MT269781	ACCCTTTGTGAACATACCTTAACTGTTGCTTCGGCGGGCAGGAGGACAACCCCCCTCGGGGGGCGGTCCCCCTCCCGGCCGCGCCCTCACGGGCGTGGCGCCCGCCGGAGGATACCAAAACTCTATTTTAACGACGTTTCTTCTGAGTGGCACAAGCAAATAATTAAAACTTTTAACAACGGATCTCTTGGTTCTGGCATCGATGAAGAACGCAGCGAAATGCGATAAGTAATGTGAATTGCAGAATTCAGTGAATCATCGAATCTTTGAACGCACATTGCGCCCGCCAGCATTCTGGCGGGCATGCCTGTTCGAGCGTCATTTCAACCCTCAAGCCCAGCTTGGTGTTGGGGCCCTACGGTCGACGTAGGCCCTTAAAGGTAGTGGCGGACCCTCCCG…	xx	MT326884	GTAAGTATCTCCTGATGAATACTGCCGACCCGACGAATCCCAGTGCGGGGCTAACCTTTCTTCGAATAGGGTAACCAGATTGGTGCTGCCTTTTGGTGCGTAGCCAGAACGACGCCAACGGCTCGACGATATCGACCTCGAAAGGAACCAACTCGTTGACTGTGGCGTAGGCAAAACATCTCTGGCGAGCACGGCCTTGACAGCAATGGCGTGTATGTGGTCGACCTCCTGATCAGGCCCTGACCGCGAATTCACCGCTAATCCCCCCCAACAGGTACAACGGCACCTCTGAGCTCCAGCTCGAGCGCATGAGCGTCTACTTCAACGAAGTTTGTCATCCTAGTCTCCCAGTGTGCAGACAAACCTATTGACGAATACTGACCTTCTCACTTAACCAGG…	xx
SeqID9	Colletotrichum ocimi	BAS 9	leaf	2007	Italy: Liguria, Albenga, Open field	Ocimum basilicum	Present study	MT269782	ACCCTTTGTGAACATACCTTAACTGTTGCTTCGGCGGGCAGGAGGACAACCCCCCTCGGGGGGGGCGGTCCCCCTCCCGGCCGCGCCCTCGCGGGCGTGGCGCCCGCCGGAGGATACCCAAACTCTATTTCAACGACGTTTCTTCTGAGTGGCACAAGCAAATAATTAAAACTTTTAACAACGGATCTCTTGGTTCTGGCATCGATGAAGAACGCAGCGAAATGCGATAAGTAATGTGAATTGCAGAATTCAGTGAATCATCGAATCTTTGAACGCACATTGCGCCCGCCAGCATTCTGGCGGGCATGCCTGTTCGAGCGTCATTTCAACCCTCAAGCCCGGCTTGGTGTTGGGGCCCTACGGTCGACGTAGGCCCTTAAAGGTAGTGGCGGACCCTCC…	xx	MT326881	GTAAGTATCTCCTGATGAATGCTGCCGACCCGACGAATCCAAGTGCGGGGCTAACCTTTCTTCGAATAGGGTAACCAGATTGGTGCTGCCTTTTGGTGCGTAGTCAGAACGACGCCAACGGCTCGACGATATCGACCTGGAAAGGAATAACTCGTTGACTGTGGCGTAGGCAAAACATCTCTGGCGAGCACGGCCTTGACAGCAATGGCGTGTATGTTGTCGACCTCCTGATCAGGCCCTGACCACGTATTCACCGCTAACCCCCCCCAACAGGTACAACGGCACCTCTGAGCTCCAGCTCGAGCGCATGAGCGTCTACTTCAACGAAGTTTGTCATCCTAGTCTCCCAGTGTGACAAACCTATTGACGAATACTGACCTTCTCACTTAACCAGGCTTC…	xx
SeqID10	Colletotrichum ocimi	BAS 11	leaf	2013	Italy: Piedmont, Moncalieri, Soilless	Ocimum basilicum	Present study	MT269783	ACCCTTTGTGAACATACCTTAACTGTTGCTTCGGCGGGCAGGAGGACAACCCCCCTCGGGGGGGGCGGTCCCCCTCCCGGCCGCGCCCTCGCGGGCGTGGCGCCCGCCGGAGGATACCCAAACTCTATTTCAACGACGTTTCTTCTGAGTGGCACAAGCAAATAATTAAAACTTTTAACAACGGATCTCTTGGTTCTGGCATCGATGAAGAACGCAGCGAAATGCGATAAGTAATGTGAATTGCAGAATTCAGTGAATCATCGAATCTTTGAACGCACATTGCGCCCGCCAGCATTCTGGCGGGCATGCCTGTTCGAGCGTCATTTCAACCCTCAAGCCCGGCTTGGTGTTGGGGCCCTACGGTCGACGTAGGCCCTTAAAGGTAGTGGCGGACCCTCC…	xx	MT326882	GTAAGTATCTCCTGATGAATGCTGCCGACCCGACGAATCCAAGTGCGGGGCTAACCTTTCTTCGAATAGGGTAACCAGATTGGTGCTGCCTTTTGGTGCGTAGTCAGAACGACGCCAACGGCTCGACGATATCGACCTGGAAAGGAATAACTCGTTGACTGTGGCGTAGGCAAAACATCTCTGGCGAGCACGGCCTTGACAGCAATGGCGTGTATGTTGTCGACCTCCTGATCAGGCCCTGACCACGTATTCACCGCTAACCCCCCCCAACAGGTACAACGGCACCTCTGAGCTCCAGCTCGAGCGCATGAGCGTCTACTTCAACGAAGTTTGTCATCCTAGTCTCCCAGTGTGACAAACCTATTGACGAATACTGACCTTCTCACTTAACCAGGCTTC…	xx
SeqID11	Colletotrichum ocimi	BAS 12	leaf	2007	Italy: Liguria, Albenga, Greenhouse	Ocimum basilicum	Present study	MT269784	ACCCTTTGTGAACATACCTTAACTGTTGCTTCGGCGGGCAGGAGGACAACCCCCCTCGGGGGGGGCGGTCCCCCTCCCGGCCGCGCCCTCGCGGGCGTGGCGCCCGCCGGAGGATACCCAAACTCTATTTCAACGACGTTTCTTCTGAGTGGCACAAGCAAATAATTAAAACTTTTAACAACGGATCTCTTGGTTCTGGCATCGATGAAGAACGCAGCGAAATGCGATAAGTAATGTGAATTGCAGAATTCAGTGAATCATCGAATCTTTGAACGCACATTGCGCCCGCCAGCATTCTGGCGGGCATGCCTGTTCGAGCGTCATTTCAACCCTCAAGCCCGGCTTGGTGTTGGGGCCCTACGGTCGACGTAGGCCCTTAAAGGTAGTGGCGGACCCTCC…	xx	MT326883	GTAAGTATCTCCTGATGAATGCTGCCGACCCGACGAATCCAAGTGCGGGGCTAACCTTTCTTCGAATAGGGTAACCAGATTGGTGCTGCCTTTTGGTGCGTAGTCAGAACGACGCCAACGGCTCGACGATATCGACCTGGAAAGGAATAACTCGTTGACTGTGGCGTAGGCAAAACATCTCTGGCGAGCACGGCCTTGACAGCAATGGCGTGTATGTTGTCGACCTCCTGATCAGGCCCTGACCACGTATTCACCGCTAACCCCCCCCAACAGGTACAACGGCACCTCTGAGCTCCAGCTCGAGCGCATGAGCGTCTACTTCAACGAAGTTTGTCATCCTAGTCTCCCAGTGTGACAAACCTATTGACGAATACTGACCTTCTCACTTAACCAGGCTTC…	xx
	Colletotrichum destructivum	CBS 520.97 LARS 709			Saudi Arabia	Medicago sativa	Damm et al., 2014	KM105217	AGGGATCATTACTGAGTTACCGCTCTACAACCCTTTGTGAACATACCTTAACTGTTGCTTCGGCGGGCAG GAGGACAACCCCCCTCGGGGGGCGGTCCCCCTCCCGGCCGCGCCCTCACGGGCGTGGCGCCCGCCGGAGG ATACCAAAACTCTATTTTAACGACGTTTCTTCTGAGTGGCACAAGCAAATAATTAAAACTTTTAACAACG GATCTCTTGGTTCTGGCATCGATGAAGAACGCAGCGAAATGCGATAAGTAATGTGAATTGCAGAATTCAG TGAATCATCGAATCTTTGAACGCACACTGCGCCCGCCAGCATTCTGGCGGGCATGCCTGTTCGAGCGTCA TTTCAACCCTCAAGCCCAGCTTGGTGTTGGGGCCCTACGGTCGA…	xx	KM105497	CGTAAGTATCTCCTGATGAATACTGCCGACCCGACGAATCCCAGTGCGGGGCTAACCTTTCTTCGAATAG GGTAACCAGATTGGTGCTGCCTTTTGGTGCGTAGCCAGAACGACGCCAACGGCTCGACGATATCGACCTC GAAAGGAACCAACTCGTTGACTGTGGCGTAGGCAAAACATCTCTGGCGAGCACGGCCTTGACAGCAATGG CGTGTATGTGGTCGACCTCCTGATCAGGCCCTGACCGCGAATTCACCGCTAATCCCCCCCAACAGGTACA ACGGCACCTCTGAGCTCCAGCTCGAGCGCATGAGCGTCTACTTCAACGAAGTTTGTCATCCTAGTCTCCC AGTGTGCAGACAAACCTATTGACGAATACTGACCTTCTCACTTA…	xx
	Colletotrichum destructivum	CBS 157.83			Serbia	Medicago sativa	Damm et al., 2014	KM105215	AGGGATCATTACTGAGTTACCGCTCTACAACCCTTTGTGAACATACCTTAACTGTTGCTTCGGCGGGCAG GAGGACAACCCCCCTCGGGGGGCGGTCCCCCTCCCGGCCGCGCCCTCACGGGCGTGGCGCCCGCCGGAGG ATACCAAAACTCTATTTTAACGACGTTTCTTCTGAGTGGCACAAGCAAATAATTAAAACTTTTAACAACG GATCTCTTGGTTCTGGCATCGATGAAGAACGCAGCGAAATGCGATAAGTAATGTGAATTGCAGAATTCAG TGAATCATCGAATCTTTGAACGCACATTGCGCCCGCCAGCATTCTGGCGGGCATGCCTGTTCGAGCGTCA TTTCAACCCTCAAGCCCAGCTTGGTGTTGGGGCCCTACGGTCGA…	xx	KM105495	CGTAAGTATCTCCTGATGAATACTGCCGACCCGACGAATCCCAGTGCGGGGCTAACCTTTCTTCGAATAG GGTAACCAGATTGGTGCTGCCTTTTGGTGCGTAGCCAGAACGACGCCAACGGCTCGACGATATCGACCTC GAAAGGAACCAACTCGTTGACTGTGGCGTAGGCAAAACATCTCTGGCGAGCACGGCCTTGACAGCAATGG CGTGTATGTGGTCGACCTCCTGATCAGGCCCTGACCGCGAATTCACCGCTAATCCCCCCCAACAGGTACA ACGGCACCTCTGAGCTCCAGCTCGAGCGCATGAGCGTCTACTTCAACGAAGTTTGTCATCCTAGTCTCCC AGTGTGCAGACAAACCTATTGACGAATACTGACCTTCTCACTTA…	xx
	Colletotrichum destructivum	CBS 119187, AR 4031			Greece	Crupina vulgaris	Damm et al., 2014	KM105220	AGGGATCATTACTGAGTTACCGCTCTACAACCCTTTGTGAACATACCTTAACTGTTGCTTCGGCGGGCAG GAGGACAACCCCCCTCGGGGGGCGGTCCCCCTCCCGGCCGCGCCCTCACGGGCGTGGCGCCCGCCGGAGGATACCAAAACTCTATTTTAACGACGTTTCTTCTGAGTGGCACAAGCAAATAATTAAAACTTTTAACAACGGATCTCTTGGTTCTGGCATCGATGAAGAACGCAGCGAAATGCGATAAGTAATGTGAATTGCAGAATTCAGTGAATCATCGAATCTTTGAACGCACATTGCGCCCGCCAGCATTCTGGCGGGCATGCCTGTTCGAGCGTCATTTCAACCCTCAAGCCCAGCTTGGTGTTGGGGCCCTACGGTCGACGTA…	xx	KM105500	CGTAAGTATCTCCTGATGAATACTGCCGACCCGACGAATCCCAGTGCGGGGCTAACCTTTCTTCGAATAG GGTAACCAGATTGGTGCTGCCTTTTGGTGCGTAGCCAGAACGACGCCAACGGCTCGACGATATCGACCTC GAAAGGAACCAACTCGTTGACTGTGGCGTAGGCAAAACATCTCTGGCGAGCACGGCCTTGACAGCAATGG CGTGTATGTGGTCGACCTCCTGATCAGGCCCTGACCGCGAATTCACCGCTAATCCCCCCCAACAGGTACA ACGGCACCTCTGAGCTCCAGCTCGAGCGCATGAGCGTCTACTTCAACGAAGTTTGTCATCCTAGTCTCCC AGTGTGCAGACAAACCTATTGACGAATACTGACCTTCTCACTTA…	xx
	Colletotrichum destructivum	CBS 114801, AR 4031			Greece	Crupina vulgaris	Damm et al., 2014	KM105219	AGGGATCATTACTGAGTTACCGCTCTACAACCCTTTGTGAACATACCTTAACTGTTGCTTCGGCGGGCAG GAGGACAACCCCCCTCGGGGGGCGGTCCCCCTCCCGGCCGCGCCCTCACGGGCGTGGCGCCCGCCGGAGG ATACCAAAACTCTATTTTAACGACGTTTCTTCTGAGTGGCACAAGCAAATAATTAAAACTTTTAACAACG GATCTCTTGGTTCTGGCATCGATGAAGAACGCAGCGAAATGCGATAAGTAATGTGAATTGCAGAATTCAG TGAATCATCGAATCTTTGAACGCACATTGCGCCCGCCAGCATTCTGGCGGGCATGCCTGTTCGAGCGTCA TTTCAACCCTCAAGCCCAGCTTGGTGTTGGGGCCCTACGGTCGA…	xx	KM105499	CGTAAGTATCTCCTGATGAATACTGCCGACCCGACGAATCCCAGTGCGGGGCTAACCTTTCTTCGAATAG GGTAACCAGATTGGTGCTGCCTTTTGGTGCGTAGCCAGAACGACGCCAACGGCTCGACGATATCGACCTC GAAAGGAACCAACTCGTTGACTGTGGCGTAGGCAAAACATCTCTGGCGAGCACGGCCTTGACAGCAATGG CGTGTATGTGGTCGACCTCCTGATCAGGCCCTGACCGCGAATTCACCGCTAATCCCCCCCAACAGGTACA ACGGCACCTCTGAGCTCCAGCTCGAGCGCATGAGCGTCTACTTCAACGAAGTTTGTCATCCTAGTCTCCC AGTGTGCAGACAAACCTATTGACGAATACTGACCTTCTCACTTA…	xx
	Colletotrichum destructivum	CBS 128509, LARS 320			Canada	Medicago sativa	Damm et al., 2014	KM105214	AGGGATCATTACTGAGTTACCGCTCTACAACCCTTTGTGAACATACCTTAACTGTTGCTTCGGCGGGCAG GAGGACAACCCCCCTCGGGGGGCGGTCCCCCTCCCGGCCGCGCCCTCACGGGCGTGGCGCCCGCCGGAGG ATACCAAAACTCTATTTTAACGACGTTTCTTCTGAGTGGCACAAGCAAATAATTAAAACTTTTAACAACG GATCTCTTGGTTCTGGCATCGATGAAGAACGCAGCGAAATGCGATAAGTAATGTGAATTGCAGAATTCAG TGAATCATCGAATCTTTGAACGCACATTGCGCCCGCCAGCATTCTGGCGGGCATGCCTGTTCGAGCGTCA TTTCAACCCTCAAGCCCAGCTTGGTGTTGGGGCCCTACGGTCGA…	xx	KM105494	CGTAAGTATCTCCTGATGAATACTGCCGACCCGACGAATCCCAGTGCGGGGCTAACCTTTCTTCGAATAG GGTAACCAGATTGGTGCTGCCTTTTGGTGCGTAGCCAGAACGACGCCAACGGCTCGACGATATCGACCTC GAAAGGAACCAACTCGTTGACTGTGGCGTAGGCAAAACATCTCTGGCGAGCACGGCCTTGACAGCAATGG CGTGTATGTGGTCGACCTCCTGATCAGGCCCTGACCGCGAATTCACCGCTAATCCCCCCCAACAGGTACA ACGGCACCTCTGAGCTCCAGCTCGAGCGCATGAGCGTCTACTTCAACGAAGTTTGTCATCCTAGTCTCCC AGTGTGCAGACAAACCTATTGACGAATACTGACCTTCTCACTTA…	xx
	Colletotrichum destructivum	CBS 511.97, LARS 202			Morocco	Medicago sativa	Damm et al., 2014	KM105216	AGGGATCATTACTGAGTTACCGCTCTACAACCCTTTGTGAACATACCTTAACTGTTGCTTCGGCGGGCAG GAGGACAACCCCCCTCGGGGGGCGGTCCCCCTCCCGGCCGCGCCCTCACGGGCGTGGCGCCCGCCGGAGG ATACCAAAACTCTATTTTAACGACGTTTCTTCTGAGTGGCACAAGCAAATAATTAAAACTTTTAACAACG GATCTCTTGGTTCTGGCATCGATGAAGAACGCAGCGAAATGCGATAAGTAATGTGAATTGCAGAATTCAG TGAATCATCGAATCTTTGAACGCACATTGCGCCCGCCAGCATTCTGGCGGGCATGCCTGTTCGAGCGTCA TTTCAACCCTCAAGCCCAGCTTGGTGTTGGGGCCCTACGGTCGA…	xx	KM105496	CGTAAGTATCTCCTGATGAATACTGCCGACCCGACGAATCCCAGTGCGGGGCTAACCTTTCTTCGAATAG GGTAACCAGATTGGTGCTGCCTTTTGGTGCGTAGCCAGAACGACGCCAACGGCTCGACGATATCGACCTC GAAAGGAACCAACTCGTTGACTGTGGCGTAGGCAAAACATCTCTGGCGAGCACGGCCTTGACAGCAATGG CGTGTATGTGGTCGACCTCCTGATCAGGCCCTGACCGCGAATTCACCGCTAATCCCCCCCAACAGGTACA ACGGCACCTCTGAGCTCCAGCTCGAGCGCATGAGCGTCTACTTCAACGAAGTTTGTCATCCTAGTCTCCC AGTGTGCAGACAAACCTATTGACGAATACTGACCTTCTCACTTA…	xx
	Colletotrichum destructivum	CBS 167.58			Italy	Medicago sativa	Damm et al., 2014	KM105213	AGGGATCATTACTGAGTTACCGCTCTACAACCCTTTGTGAACATACCTTAACTGTTGCTTCGGCGGGCAG GAGGACAACCCCCCTCGGGGGGCGGTCCCCCTCCCGGCCGCGCCCTCACGGGCGTGGCGCCCGCCGGAGG ATACCAAAACTCTATTTTAACGACGTTTCTTCTGAGTGGCACAAGCAAATAATTAAAACTTTTAACAACG GATCTCTTGGTTCTGGCATCGATGAAGAACGCAGCGAAATGCGATAAGTAATGTGAATTGCAGAATTCAG TGAATCATCGAATCTTTGAACGCACATTGCGCCCGCCAGCATTCTGGCGGGCATGCCTGTTCGAGCGTCA TTTCAACCCTCAAGCCCAGCTTGGTGTTGGGGCCCTACGGTCGA…	xx	KM105493	CGTAAGTATCTCCTGATGAATACTGCCGACCCGACGAATCCCAGTGCGGGGCTAACCTTTCTTCGAATAG GGTAACCAGATTGGTGCTGCCTTTTGGTGCGTAGCCAGAACGACGCCAACGGCTCGACGATATCGACCTC GAAAGGAACCAACTCGTTGACTGTGGCGTAGGCAAAACATCTCTGGCGAGCACGGCCTTGACAGCAATGG CGTGTATGTGGTCGACCTCCTGATCAGGCCCTGACCGCGAATTCACCGCTAATCCCCCCCAACAGGTACA ACGGCACCTCTGAGCTCCAGCTCGAGCGCATGAGCGTCTACTTCAACGAAGTTTGTCATCCTAGTCTCCC AGTGTGCAGACAAACCTATTGACGAATACTGACCTTCTCACTTA…	xx
	Colletotrichum destructivum	CBS 136228*			USA	Trifolium hybridum	Damm et al., 2014	KM105207	AGGGATCATTACTGAGTTACCGCTCTACAACCCTTTGTGAACATACCTTAACTGTTGCTTCGGCGGGCAG GAGGACAACCCCCCTCGGGGGGCGGTCCCCCTCCCGGCCGCGCCCTCACGGGCGTGGCGCCCGCCGGAGG ATACCAAAACTCTATTTTAACGACGTTTCTTCTGAGTGGCACAAGCAAATAATTAAAACTTTTAACAACG GATCTCTTGGTTCTGGCATCGATGAAGAACGCAGCGAAATGCGATAAGTAATGTGAATTGCAGAATTCAG TGAATCATCGAATCTTTGAACGCACATTGCGCCCGCCAGCATTCTGGCGGGCATGCCTGTTCGAGCGTCA TTTCAACCCTCAAGCCCAGCTTGGTGTTGGGGCCCTACGGTCGA…	xx	KM105487	CGTAAGTATCTCCTGATGAATACTGCCGACCCGACGAATCCCAGTGCGGGGCTAACCTTTCTTCGAATAG GGTAACCAGATTGGTGCTGCCTTTTGGTGCGTAGCCAGAACGACGCCAACGGCTCGACGATATCGACCTC GAAAGGAACCAACTCGTTGACTGTGGCGTAGGCAAAACATCTCTGGCGAGCACGGCCTTGACAGCAATGG CGTGTATGTGGTCGACCTCCTGATCAGGCCCTGACCGCGAATTCACCGCTAATCCCCCCCAACAGGTACA ACGGCACCTCTGAGCTCCAGCTCGAGCGCATGAGCGTCTACTTCAACGAAGTTTGTCATCCTAGTCTCCC AGTGTGCAGACAAACCTATTGACGAATACTGACCTTCTCACTTA…	xx
	Colletotrichum destructivum	CBS 136852			USA	Trifolium hybridum	Damm et al., 2014	KM105208	AGGGATCATTACTGAGTTACCGCTCTACAACCCTTTGTGAACATACCTTAACTGTTGCTTCGGCGGGCAG GAGGACAACCCCCCTCGGGGGGCGGTCCCCCTCCCGGCCGCGCCCTCACGGGCGTGGCGCCCGCCGGAGG ATACCAAAACTCTATTTTAACGACGTTTCTTCTGAGTGGCACAAGCAAATAATTAAAACTTTTAACAACG GATCTCTTGGTTCTGGCATCGATGAAGAACGCAGCGAAATGCGATAAGTAATGTGAATTGCAGAATTCAG TGAATCATCGAATCTTTGAACGCACATTGCGCCCGCCAGCATTCTGGCGGGCATGCCTGTTCGAGCGTCA TTTCAACCCTCAAGCCCAGCTTGGTGTTGGGGCCCTACGGTCGA…	xx	KM105488	CGTAAGTATCTCCTGATGAATACTGCCGACCCGACGAATCCCAGTGCGGGGCTAACCTTTCTTCGAATAG GGTAACCAGATTGGTGCTGCCTTTTGGTGCGTAGCCAGAACGACGCCAACGGCTCGACGATATCGACCTC GAAAGGAACCAACTCGTTGACTGTGGCGTAGGCAAAACATCTCTGGCGAGCACGGCCTTGACAGCAATGG CGTGTATGTGGTCGACCTCCTGATCAGGCCCTGACCGCGAATTCACCGCTAATCCCCCCCAACAGGTACA ACGGCACCTCTGAGCTCCAGCTCGAGCGCATGAGCGTCTACTTCAACGAAGTTTGTCATCCTAGTCTCCC AGTGTGCAGACAAACCTATTGACGAATACTGACCTTCTCACTTA…	xx
	Colletotrichum destructivum	CBS 136853			USA	Trifolium hybridum	Damm et al., 2014	KM105209	AGGGATCATTACTGAGTTACCGCTCTACAACCCTTTGTGAACATACCTTAACTGTTGCTTCGGCGGGCAG GAGGACAACCCCCCTCGGGGGGCGGTCCCCCTCCCGGCCGCGCCCTCACGGGCGTGGCGCCCGCCGGAGG ATACCAAAACTCTATTTTAACGACGTTTCTTCTGAGTGGCACAAGCAAATAATTAAAACTTTTAACAACG GATCTCTTGGTTCTGGCATCGATGAAGAACGCAGCGAAATGCGATAAGTAATGTGAATTGCAGAATTCAG TGAATCATCGAATCTTTGAACGCACATTGCGCCCGCCAGCATTCTGGCGGGCATGCCTGTTCGAGCGTCA TTTCAACCCTCAAGCCCAGCTTGGTGTTGGGGCCCTACGGTCGA…	xx	KM105489	CGTAAGTATCTCCTGATGAATACTGCCGACCCGACGAATCCCAGTGCGGGGCTAACCTTTCTTCGAATAG GGTAACCAGATTGGTGCTGCCTTTTGGTGCGTAGCCAGAACGACGCCAACGGCTCGACGATATCGACCTC GAAAGGAACCAACTCGTTGACTGTGGCGTAGGCAAAACATCTCTGGCGAGCACGGCCTTGACAGCAATGG CGTGTATGTGGTCGACCTCCTGATCAGGCCCTGACCGCGAATTCACCGCTAATCCCCCCCAACAGGTACA ACGGCACCTCTGAGCTCCAGCTCGAGCGCATGAGCGTCTACTTCAACGAAGTTTGTCATCCTAGTCTCCC AGTGTGCAGACAAACCTATTGACGAATACTGACCTTCTCACTTA…	xx
	Colletotrichum destructivum	CBS 136229			USA	Trifolium hybridum	Damm et al., 2014	KM105211	AGGGATCATTACTGAGTTACCGCTCTACAACCCTTTGTGAACATACCTTAACTGTTGCTTCGGCGGGCAG GAGGACAACCCCCCTCGGGGGGCGGTCCCCCTCCCGGCCGCGCCCTCACGGGCGTGGCGCCCGCCGGAGG ATACCAAAACTCTATTTTAACGACGTTTCTTCTGAGTGGCACAAGCAAATAATTAAAACTTTTAACAACG GATCTCTTGGTTCTGGCATCGATGAAGAACGCAGCGAAATGCGATAAGTAATGTGAATTGCAGAATTCAG TGAATCATCGAATCTTTGAACGCACATTGCGCCCGCCAGCATTCTGGCGGGCATGCCTGTTCGAGCGTCA TTTCAACCCTCAAGCCCAGCTTGGTGTTGGGGCCCTACGGTCGA…	xx	KM105491	CGTAAGTATCTCCTGATGAATACTGCCGACCCGACGAATCCCAGTGCGGGGCTAACCTTTCTTCGAATAG GGTAACCAGATTGGTGCTGCCTTTTGGTGCGTAGCCAGAACGACGCCAACGGCTCGACGATATCGACCTC GAAAGGAACCAACTCGTTGACTGTGGCGTAGGCAAAACATCTCTGGCGAGCACGGCCTTGACAGCAATGG CGTGTATGTGGTCGACCTCCTGATCAGGCCCTGACCGCGAATTCACCGCTAATCCCCCCCAACAGGTACA ACGGCACCTCTGAGCTCCAGCTCGAGCGCATGAGCGTCTACTTCAACGAAGTTTGTCATCCTAGTCTCCC AGTGTGCAGACAAACCTATTGACGAATACTGACCTTCTCACTTA…	xx
	Colletotrichum destructivum	CBS 136230			USA	Trifolium repens	Damm et al., 2014	KM105210	AGGGATCATTACTGAGTTACCGCTCTACAACCCTTTGTGAACATACCTTAACTGTTGCTTCGGCGGGCAG GAGGACAACCCCCCTCGGGGGGCGGTCCCCCTCCCGGCCGCGCCCTCACGGGCGTGGCGCCCGCCGGAGG ATACCAAAACTCTATTTTAACGACGTTTCTTCTGAGTGGCACAAGCAAATAATTAAAACTTTTAACAACG GATCTCTTGGTTCTGGCATCGATGAAGAACGCAGCGAAATGCGATAAGTAATGTGAATTGCAGAATTCAG TGAATCATCGAATCTTTGAACGCACATTGCGCCCGCCAGCATTCTGGCGGGCATGCCTGTTCGAGCGTCA TTTCAACCCTCAAGCCCAGCTTGGTGTTGGGGCCCTACGGTCGA…	xx	KM105490	CGTAAGTATCTCCTGATGAATACTGCCGACCCGACGAATCCCAGTGCGGGGCTAACCTTTCTTCGAATAG GGTAACCAGATTGGTGCTGCCTTTTGGTGCGTAGCCAGAACGACGCCAACGGCTCGACGATATCGACCTC GAAAGGAACCAACTCGTTGACTGTGGCGTAGGCAAAACATCTCTGGCGAGCACGGCCTTGACAGCAATGG CGTGTATGTGGTCGACCTCCTGATCAGGCCCTGACCGCGAATTCACCGCTAATCCCCCCCAACAGGTACA ACGGCACCTCTGAGCTCCAGCTCGAGCGCATGAGCGTCTACTTCAACGAAGTTTGTCATCCTAGTCTCCC AGTGTGCAGACAAACCTATTGACGAATACTGACCTTCTCACTTA…	xx
	Colletotrichum destructivum	CBS 136231			USA	Trifolium repens	Damm et al., 2014	KM105212	AGGGATCATTACTGAGTTACCGCTCTACAACCCTTTGTGAACATACCTTAACTGTTGCTTCGGCGGGCAG GAGGACAACCCCCCTCGGGGGGCGGTCCCCCTCCCGGCCGCGCCCTCACGGGCGTGGCGCCCGCCGGAGG ATACCAAAACTCTATTTTAACGACGTTTCTTCTGAGTGGCACAAGCAAATAATTAAAACTTTTAACAACG GATCTCTTGGTTCTGGCATCGATGAAGAACGCAGCGAAATGCGATAAGTAATGTGAATTGCAGAATTCAG TGAATCATCGAATCTTTGAACGCACATTGCGCCCGCCAGCATTCTGGCGGGCATGCCTGTTCGAGCGTCA TTTCAACCCTCAAGCCCAGCTTGGTGTTGGGGCCCTACGGTCGA…	xx	KM105492	CGTAAGTATCTCCTGATGAATACTGCCGACCCGACGAATCCCAGTGCGGGGCTAACCTTTCTTCGAATAG GGTAACCAGATTGGTGCTGCCTTTTGGTGCGTAGCCAGAACGACGCCAACGGCTCGACGATATCGACCTC GAAAGGAACCAACTCGTTGACTGTGGCGTAGGCAAAACATCTCTGGCGAGCACGGCCTTGACAGCAATGG CGTGTATGTGGTCGACCTCCTGATCAGGCCCTGACCGCGAATTCACCGCTAATCCCCCCCAACAGGTACA ACGGCACCTCTGAGCTCCAGCTCGAGCGCATGAGCGTCTACTTCAACGAAGTTTGTCATCCTAGTCTCCC AGTGTGCAGACAAACCTATTGACGAATACTGACCTTCTCACTTA…	xx
	Colletotrichum destructivum	CBS 149.34			Netherlands	Trifolium sp.	O'Connell et al., 2012	JQ005764	AGGGATCATTACTGAGTTACCGCTCTACAACCCTTTGTGAACATACCTTAACTGTTGCTTCGGCGGGCAG GAGGACAACCCCCCTCGGGGGGCGGTCCCCCTCCCGGCCGCGCCCTCACGGGCGTGGCGCCCGCCGGAGG ATACCAAAACTCTATTTTAACGACGTTTCTTCTGAGTGGCACAAGCAAATAATTAAAACTTTTAACAACG GATCTCTTGGTTCTGGCATCGATGAAGAACGCAGCGAAATGCGATAAGTAATGTGAATTGCAGAATTCAG TGAATCATCGAATCTTTGAACGCACATTGCGCCCGCCAGCATTCTGGCGGGCATGCCTGTTCGAGCGTCA TTTCAACCCTCAAGCCCAGCTTGGTGTTGGGGCCCTACGGTCGA…	xx	JQ005848	CGTAAGTATCTCCTGATGAATACTGCCGACCCGACGAATCCCAGTGCGGGGCTAACCTTTCTTCGAATAG GGTAACCAGATTGGTGCTGCCTTTTGGTGCGTAGCCAGAACGACGCCAACGGCTCGACGATATCGACCTC GAAAGGAACCAACTCGTTGACTGTGGCGTAGGCAAAACATCTCTGGCGAGCACGGCCTTGACAGCAATGG CGTGTATGTGGTCGACCTCCTGATCAGGCCCTGACCGCGAATTCACCGCTAATCCCCCCCAACAGGTACA ACGGCACCTCTGAGCTCCAGCTCGAGCGCATGAGCGTCTACTTCAACGAAGTTTGTCATCCTAGTCTCCC AGTGTGCAGACAAACCTATTGACGAATACTGACCTTCTCACTTA…	xx
	Colletotrichum destructivum	CBS 130238, 5/5/11-1-1			USA	Phragmites	Damm et al., 2014	KM105218	AGGGATCATTACTGAGTTACCGCTCTACAACCCTTTGTGAACATACCTTAACTGTTGCTTCGGCGGGCAG GAGGACAACCCCCCTCGGGGGGCGGTCCCCCTCCCGGCCGCGCCCTCACGGGCGTGGCGCCCGCCGGAGG ATACCAAAACTCTATTTTAACGACGTTTCTTCTGAGTGGCACAAGCAAATAATTAAAACTTTTAACAACG GATCTCTTGGTTCTGGCATCGATGAAGAACGCAGCGAAATGCGATAAGTAATGTGAATTGCAGAATTCAG TGAATCATCGAATCTTTGAACGCACATTGCGCCCGCCAGCATTCTGGCGGGCATGCCTGTTCGAGCGTCA TTTCAACCCTCAAGCCCAGCTTGGTGTTGGGGCCCTACGGTCGA…	xx	KM105498	CGTAAGTATCTCCTGATGAATACTGCCGACCCGACGAATCCCAGTGCGGGGCTAACCTTTCTTCGAATAG GGTAACCAGATTGGTGCTGCCTTTTGGTGCGTAGCCAGAACGACGCCAACGGCTCGACGATATCGACCTC GAAAGGAACCAACTCGTTGACTGTGGCGTAGGCAAAACATCTCTGGCGAGCACGGCCTTGACAGCAATGG CGTGTATGTGGTCGACCTCCTGATCAGGCCCTGACCGCGAATTCACCGCTAATCCCCCCCAACAGGTACA ACGGCACCTCTGAGCTCCAGCTCGAGCGCATGAGCGTCTACTTCAACGAAGTTTGTCATCCTAGTCTCCC AGTGTGCAGACAAACCTATTGACGAATACTGACCTTCTCACTTA…	xx
	Colletotrichum destructivum	IMI 387103, CPC 18082			Korea	Rumex sp.	Damm et al., 2014	KM105221	AGGGATCATTACTGAGTTACCGCTCTACAACCCTTTGTGAACATACCTTAACTGTTGCTTCGGCGGGCAG GAGGACAACCCCCCTCGGGGGGCGGTCCCCCTCCCGGCCGCGCCCTCACGGGCGTGGCGCCCGCCGGAGG ATACCAAAACTCTATTTTAACGACGTTTCTTCTGAGTGGCACAAGCAAATAATTAAAACTTTTAACAACG GATCTCTTGGTTCTGGCATCGATGAAGAACGCAGCGAAATGCGATAAGTAATGTGAATTGCAGAATTCAG TGAATCATCGAATCTTTGAACGCACATTGCGCCCGCCAGCATTCTGGCGGGCATGCCTGTTCGAGCGTCA TTTCAACCCTCAAGCCCAGCTTGGTGTTGGGGCCCTACGGTCGA…	xx	KM105501	CGTAAGTATCTCCTGATGAATGCTGCCGACCCGACGAATCCCAGTGCGGGGCTAACCTTTCTTCGAATAG GGTAACCAGATTGGTGCTGCCTTTTGGTGCGTAGCCAGAACGACGCCAACGGCTCGACGATATCGACCTC GAAAGGAACCAACTCGTTGACTGTGGCGTAGGCAAAACATCTCTGGCGAGCACGGCCTTGACAGCAATGG CGTGTATGTGGTCGACCTCCTGATCAGGCCCTGACCGCGAATTCACCGCTAATCCCCCCCAACAGGTACA ACGGCACCTCTGAGCTCCAGCTCGAGCGCATGAGCGTCTACTTCAACGAAGTTTGTCATCCTAGTCTCCC AGTGTGCAGACAAACCTATTGACGAATACTGACCTTCTCACTTA…	xx
	Colletotrichum ocimi	CBS 298.94*			Italy	Ocimum basilicum	Damm et al., 2014	KM105222	AGGGATCATTACTGAGTTACCGCTCCACAACCCTTTGTGAACATACCTTAACTGTTGCTTCGGCGGGCAG GAGGACAACCCCCCTCGGGGGGGGCGGTCCCCCTCCCGGCCGCGCCCTCGCGGGCGTGGCGCCCGCCGGA GGATACCCAAACTCTATTTCAACGACGTTTCTTCTGAGTGGCACAAGCAAATAATTAAAACTTTTAACAA CGGATCTCTTGGTTCTGGCATCGATGAAGAACGCAGCGAAATGCGATAAGTAATGTGAATTGCAGAATTC AGTGAATCATCGAATCTTTGAACGCACATTGCGCCCGCCAGCATTCTGGCGGGCATGCCTGTTCGAGCGT CATTTCAACCCTCAAGCCCGGCTTGGTGTTGGGGCCCTACGGTC…	xx	KM105502	CGTAAGTATCTCCTGATGAATGCTGCCGACCCGACGAATCCAAGTGCGGGGCTAACCTTTCTTCGAATAG GGTAACCAGATTGGTGCTGCCTTTTGGTGCGTAGTCAGAACGACGCCAACGGCTCGACGATATCGACCTG GAAAGGAATAACTCGTTGACTGTGGCGTAGGCAAAACATCTCTGGCGAGCACGGCCTTGACAGCAATGGC GTGTATGTTGTCGACCTCCTGATCAGGCCCTGACCACGTATTCACCGCTAACCCCCCCCAACAGGTACAA CGGCACCTCTGAGCTCCAGCTCGAGCGCATGAGCGTCTACTTCAACGAAGTTTGTCATCCTAGTCTCCCA GTGTGACAAACCTATTGACGAATACTGACCTTCTCACTTAACCA…	xx
	Colletotrichum fuscum	CBS 133701*			Germany	Digitalis lutea	Damm et al., 2014	KM105174	AGGGATCATTACTGAGTTACCGCTCTACAACCCTTTGTGAACATACCTCAACTGTTGCTTCGGCGGGCAG GAGGACAACCCCCTCGGGGGCGGTCCCCCTCCCGGCCGCGCCCTCACGGGCGTGGCGCCCGCCGGAGGAT ACCAAACTCTATTTTAACGACGTTTCTTCTGAGTGGCACAAGCAAATAATTAAAACTTTTAACAACGGAT CTCTTGGTTCTGGCATCGATGAAGAACGCAGCGAAATGCGATAAGTAATGTGAATTGCAGAATTCAGTGA ATCATCGAATCTTTGAACGCACATTGCGCCCGCCAGCATTCTGGCGGGCATGCCTGTTCGAGCGTCATTT CAACCCTCAAGCCCTGCTTGGTGTTGGGGCCCTACGGTCGACGT…	xx	KM105454	CGTAAGTCTCTCCTGATGGATGCTGCCGACCCAACGAATCCCAGTGCGGGGCTAACCTTTCTTCGAATAG GGTAACCAGATTGGTGCTGCCTTTTGGTGCGTAGCCAGACCGACGCCAACGGCTCGACGATATCGATCTC GAAAGGAAACAACTCATTGACTGTGGCGTAGGCAAAACATCTCTGGCGAACACGGCCTTGACAGCAATGG CGTGTATGTTGTCGACCTCCTGATCAGGCCCTGACCGCGAATTCACCGCTAATCCCCCCCAACAGGTACA ACGGCACCTCTGAGCTCCAGCTCGAGCGCATGAGCGTCTACTTCAACGAAGTTTGTCATCCTAGTCCCCC AGTGTGCAGATAAACCTATTGACGAATACTGACCTTCTCACTTA…	xx
	Colletotrichum bryoniicola	CBS 109849*			Netherlands	Bryonia dioica	Damm et al., 2014	KM105181	AGGGATCATTACTGAGTTACCGCTCTACAACCCTTTGTGAACATACCTCAACTGTTGCTTCGGCGGGCAG GAGGACAACCCCCTCGGGGGCGGTCCCCCTCCCGGCCGCGCCCCCACGGGCGTGGCGCCCGCCGGAGGAT ACCAAACTCTATTTTAACGACGTTTCTTCTGAGTGGCACAAGCAAATAATTAAAACTTTTAACAACGGAT CTCTTGGTTCTGGCATCGATGAAGAACGCAGCGAAATGCGATAAGTAATGTGAATTGCAGAATTCAGTGA ATCATCGAATCTTTGAACGCACATTGCGCCCGCCAGCATTCTGGCGGGCATGCCTGTTCGAGCGTCATTT CAACCCTCAAGCCCTGCTTGGTGTTGGGGCCCTACGGTCGACGT…	xx	KM105461	CGTAAGTCTCTCCTGATGGATGCTGCCGACCCAACGAATCCCAGTGCGGGGCTAACCTTTCTTCGAATAG GGTAACCAGATTGGTGCTGCCTTTTGGTGCGTAGCCAGACCGACGCCAACGGCTCGACGATATCGATCTC GAAAGGAAACAACTCATTGACTGTGGCGTAGGCAAAACATCTCTGGCGAACACGGCCTTGACAGCAATGG CGTGTATGTTGTCGACCTCCTGATCAGGCCCTGACCGCGAATTCACCGCTAATCCCCCCCAAACAGGTAC AACGGCACCTCTGAGCTCCAGCTCGAGCGCATGAGCGTCTACTTCAACGAAGTTTGTCATCCTAGTCCCC CAGTGTGCAGATAAACCTATTGACGAATACTGACCTTCTCACTT…	xx
	Colletotrichum antirrhinicola	CBS 102189*			New Zealand	Antirrhinum majus	Damm et al., 2014	KM105180	AGGGATCATTACTGAGTTACCGCTCTACAACCCTTTGTGAACATACCTCAACTGTTGCTTCGGCGGGCAG GAGGACAACCCCCTCGGGGGCGGTCCCCCTCCCGGCCGCGCCCTCACGGGCGTGGCGCCCGCCGGAGGAT ACCAAACTCTATTTTAACGACGTTTCTTCTGAGTGGCACAAGCAAATAATTAAAACTTTCAACAACGGAT CTCTTGGTTCTGGCATCGATGAAGAACGCAGCGAAATGCGATAAGTAATGTGAATTGCAGAATTCAGTGA ATCATCGAATCTTTGAACGCACATTGCGCCCGCCAGCATTCTGGCGGGCATGCCTGTTCGAGCGTCATTT CAACCCTCAAGCCCTGCTTGGTGTTGGGGCCCTACGGTCGACGT…	xx	KM105460	CGTAAGTCTCTCCTGATGGATGCTGCCGACCCAACGAATCCCAGTGCGGGGCTAACCTTTCTTCGAATAG GGTAACCAGATTGGTGCTGCCTTTTGGTGCGTAGCCAGACCGACGCCAACGGCTCGACGATATCGATCTC GAAAGGAAACAACTCATTGACTGTGGCGTAGGCAAAACATCTCTGGCGAACACGGCCTTGACAGCAATGG CGTGTATGTTGTCGACCTCCTGATCAGGCCCTGACCGCGAATTCACCGCTAATCCCCCCCAACAGGTACA ACGGCACCTCTGAGCTCCAGCTCGAGCGCATGAGCGTCTACTTCAACGAAGTTTGTCATCCTAGTCCCCC AGTGTGCAGATAAACCTATTGACGAATACTGACCTTCTCACTTA…	xx
	Colletotrichum vignae	CBS 501.97, LARS 56*			Nigeria	Vigna unguiculata	Damm et al., 2014	KM105183	AGGGATCATTACTGAGTTACCGCTCTACAACCCTTTGTGAACATACCTCAACTGTTGCTTCGGCGGGCAG GAGGACAACCCCCTCGGGGGCGGTCCCCCTCCCGGCCGCGCCCTCACGGGCGTGGCGCCCGCCGGAGGAT ACCAAACTCTATTTCAACGACGTTTCTTCTGAGTGGCACAAGCAAATAATTAAAACTTTTAACAACGGAT CTCTTGGTTCTGGCATCGATGAAGAACGCAGCGAAATGCGATAAGTAATGTGAATTGCAGAATTCAGTGA ATCATCGAATCTTTGAACGCACATTGCGCCCGCCAGCATTCTGGCGGGCATGCCTGTTCGAGCGTCATTT CAACCCTCAAGCCCTGCTTGGTGTTGGGGCCCTACGGTCGACGT…	xx	KM105463	CGTAAGTCTCTCCTGATGGATGCTGCCGACCCAACGAATCCCAGTGCGGGGCTAACCTTTCTTCGAATAG GGTAACCAGATTGGTGCTGCCTTTTGGTGCGTAGCCAGACCGACGCCAACGGCTCGACGATATCGATCTC GAAAGGAAACAACTCATTGACTGTGGCGTAGGCAAAACATCTCTGGCGAACACGGCCTTGACAGCAATGG CGTGTATGTTGTCGACCTCCTGATCAGGCCCTGACCGCGAATTCACCGCTAATCCCCCCCAACAGGTACA ACGGCACCTCTGAGCTCCAGCTCGAGCGCATGAGCGTCTACTTCAACGAAGTTTGTCATCCTAGTCCCCC AGTGTGCAGATAAACCTATTGACGAATACTGACCTTCTCACTTA…	xx
	Colletotrichum higginsianum	IMI 349061, CPC 19379*			Trinidad and Tobago	Brassica chinensis	Damm et al., 2014	KM105184	AGGGATCATTACTGAGTTACCGCTCTACAACCCTTTGTGAACATACCTCAACTGTTGCTTCGGCGGGCAG GAGGACAACCCCCCTCGGGGGGCGGTCCCCCTCCCGGCCGCGCCCTCACGGGCGTGGCGCCCGCCGGAGG ATACCAAACTCTATTTTAACGACGTTTCTTCTGAGTGGCACAAGCAAATAATTAAAACTTTTAACAACGG ATCTCTTGGTTCTGGCATCGATGAAGAACGCAGCGAAATGCGATAAGTAATGTGAATTGCAGAATTCAGT GAATCATCGAATCTTTGAACGCACATTGCGCCCGCCAGCATTCTGGCGGGCATGCCTGTTCGAGCGTCAT TTCAACCCTCAAGCCCAGCTTGGTGTTGGGGCCCTACGGTCGAC…	xx	KM105464	CGTAAGTCTCTCCTGATAGATGCTGCCGACCCAACGAATCTCAGTGCGGGGCTAACCTTTCTTCGAATAG GGTAACCAGATTGGTGCTGCCTTTTGGTGCGTAGCCAGACCGACGCCAACGGCTCGACGATATCGATCTC GAAAGGAAACAACTCATTGACTGTGGCGTAGGCAAAACATCTCTGGCGAACACGGCCTTGACAGCAATGG CGTGTATGTTGTCGACCTCCTGATCAGGCCCTGACCGCGAATTCACCGCTAATCCCCCCCAACAGGTACA ACGGCACCTCTGAGCTCCAGCTCGAGCGCATGAGCGTCTACTTCAACGAAGTTTGTCATCCTAGTCCCCC AGTGTGCAGATAAACCTATTGACGAATACTGACCTTCTCACTTA…	xx
	Colletotrichum utrechtense	CBS 130243*			Netherlands	Trifolium pratense	Damm et al., 2014	KM105201	AGGGATCATTACTGAGTTACCGCTCTACAACCCTTTGTGAACATACCTCAACTGTTGCTTCGGCGGGCAG GAGGACAACCCCCCTCGGGGGGCGGTCCCCCTCCCGGCCGCGCCCTCACGGGCGTGGCGCCCGCCGGAGG ATACCAAACTCTATTTTAACGACGTTTCTTCTGAGTGGCACAAGCAAATAATTAAAACTTTTAACAACGG ATCTCTTGGTTCTGGCATCGATGAAGAACGCAGCGAAATGCGATAAGTAATGTGAATTGCAGAATTCAGT GAATCATCGAATCTTTGAACGCACATTGCGCCCGCCAGCATTCTGGCGGGCATGCCTGTTCGAGCGTCAT TTCAACCCTCAAGCCCTGCTTGGTGTTGGGGCCCTACGGTCGAC…	xx	KM105481	CGTAAGTCTCTCCTGATGGATGCTGCCGACCCAACGAATCCCAGTGCGGGGCTAACCTTTCTTCGAATAG GGTAACCAGATTGGTGCTGCCTTTTGGTGCGTAGCCAGACCGACGCCAACGGCTCGACGATATCGATCTC GAAAGGAAACAACTTATTGACTGTGGCGTAGGCAAAACATCTCTGGCGAGCACGGCCTTGACAGCAATGG CGTGTATGTTGTCGACCTCCTGATCAGGCCCTGACCGCGAATTCACCGCTAATCCCCCCCAACAGGTACA ACGGCACCTCTGAGCTCCAGCTCGAGCGCATGAGCGTCTACTTCAACGAAGTTTGTCATCCTAGTCCCCC AGTGTGCAGACAAACCTATTGACGAATACTGACCTTCTCACTTA…	xx
	Colletotrichum tabacum	N150, CPC 18945*			Canada	Nicotiana tabacum	Damm et al., 2014	KM105204	AGGGATCATTACTGAGTTACCGCTCTACAACCCTTTGTGAACATACCTCAACTGTTGCTTCGGCGGGCAG GAGGACAACCCCCCTCGGGGGGCGGTCCCCCTCCCGGCCGCGCCCTCACGGGCGTGGCGCCCGCCGGAGG ATACCAAACTCTATTTTAACGACGTTTCTTCTGAGTGGCACAAGCAAATAATTAAAACTTTTAACAACGG ATCTCTTGGTTCTGGCATCGATGAAGAACGCAGCGAAATGCGATAAGTAATGTGAATTGCAGAATTCAGT GAATCATCGAATCTTTGAACGCACATTGCGCCCGCCAGCATTCTGGCGGGCATGCCTGTTCGAGCGTCAT TTCAACCCTCAAGCCCAGCTTGGTGTTGGGGCCCTACGGTTTGA…	xx	KM105484	CGTAAGTCTCTCCTGATGGATGCTGCCGACCCAACGAATCCCAGTGCGGGGCTAACCTTTCTTCGAATAG GGTAACCAGATTGGTGCTGCCTTTTGGTGCGTAGCCAGACCGACGCCAACGGCTCGACGATATCGACCTC GAAAGGAAACAACTCATTGACTGTGGCGTAGGCAAAACATCTCTGGCGAGCACGGCCTTGACAGCAATGG CGTGTATGTTGTCGACCTCCTGATCAGGCCCTGACCGCGAATTCACCGCTAAATCCCCCCCAACAGGTAC AACGGCACCTCTGAGCTCCAGCTCGAGCGCATGAGCGTCTACTTCAACGAAGTTTGTCATCCTAGTTCCC CAGTGTGCAGACAAACTATTGACGAATACTGACCTTCTCACTTA…	xx
	Colletotrichum lini	CBS 172.51*			Netherlands	Linum usitatissimum	O'Connell et al., 2012	JQ005765	AGGGATCATTACTGAGTTACCGCTCTACAACCCTTTGTGAACATACCTTAACTGTTGCTTCGGCGGGCAG GAGGACAACCCCCCCTCGGGGGGGCGGTCCCCCTCCCGGCCGCGCCCTCACGGGCGTGGCGCCCGCCGGA GGATACCAAACTCTATTTTAACGACGTTTCTTCTGAGTGGCACAAGCAAATAATTAAAACTTTTAACAAC GGATCTCTTGGTTCTGGCATCGATGAAGAACGCAGCGAAATGCGATAAGTAATGTGAATTGCAGAATTCA GTGAATCATCGAATCTTTGAACGCACATTGCGCCCGCCAGCATTCTGGCGGGCATGCCTGTTCGAGCGTC ATTTCAACCCTCAAGCCCGGCTTGGTGTTGGGGCCCTACGGTCG…	xx	JQ005849	CGTAAGTCTCTCCTGATGAATGCTGCCGACCCAATGAATCCCATTGCGGGGGCTAACCTTTCTTCGAATA GGGTAACCAGATTGGTGCTGCCTTTTGGTGCGTAGCCAGACCGACGCCAACGGCTCGACGATATCGACCT CGAAAGGAAACAACTCATTGACTGTGGCGTAGGCAAAACATCTCTGGCGAGCACGGCCTTGACAGCAATG GCGTGTATGTTGTCGACCTCCTGATCAGGCCCTGACCACGAATTCACCGCTAATCCCCCCAACAGGTACA ACGGCACCTCTGAGCTCCAGCTCGAGCGCATGAGCGTCTACTTCAACGAAGTTTGTCATCCTAGTCCCCC AGTGTGCAGACAAACCTATTGACGAATACTGACCTTCTCCCTTA…	xx

## Sheet: Foglio1
Colletotrichum species	Isolate	Origin	Host	Source	GenBank Acession
					ITS	TUB2
C. antirrhinicola	CBS 102189*	New Zealand	Antirrhinum majus	Damm et al., 2014	KM105180	KM105460
C. bryoniicola	CBS 109849*	Netherlands	Bryonia dioica	Damm et al., 2014	KM105181	KM105461
C. destructivum	BAS 8	Italy: Piedmont	Ocimum basilicum	Present study	MT269781	MT326884
C. destructivum	CBS 520.97 LARS 709	Saudi Arabia	Medicago sativa	Damm et al., 2014	KM105217	KM105497
C. destructivum	CBS 157.83	Serbia	Medicago sativa	Damm et al., 2014	KM105215	KM105495
C. destructivum	CBS 119187, AR 4031	Greece	Crupina vulgaris	Damm et al., 2014	KM105220	KM105500
C. destructivum	CBS 114801, AR 4031	Greece	Crupina vulgaris	Damm et al., 2014	KM105219	KM105499
C. destructivum	CBS 128509, LARS 320	Canada	Medicago sativa	Damm et al., 2014	KM105214	KM105494
C. destructivum	CBS 511.97, LARS 202	Morocco	Medicago sativa	Damm et al., 2014	KM105216	KM105496
C. destructivum	CBS 167.58	Italy	Medicago sativa	Damm et al., 2014	KM105213	KM105493
C. destructivum	CBS 136228*	USA	Trifolium hybridum	Damm et al., 2014	KM105207	KM105487
C. destructivum	CBS 136852	USA	Trifolium hybridum	Damm et al., 2014	KM105208	KM105488
C. destructivum	CBS 136853	USA	Trifolium hybridum	Damm et al., 2014	KM105209	KM105489
C. destructivum	CBS 136229	USA	Trifolium hybridum	Damm et al., 2014	KM105211	KM105491
C. destructivum	CBS 136230	USA	Trifolium repens	Damm et al., 2014	KM105210	KM105490
C. destructivum	CBS 136231	USA	Trifolium repens	Damm et al., 2014	KM105212	KM105492
C. destructivum	CBS 149.34	Netherlands	Trifolium sp.	O'Connell et al., 2012	JQ005764	JQ005848
C. destructivum	CBS 130238, 5/5/11-1-1	USA	Phragmites	Damm et al., 2014	KM105218	KM105498
C. destructivum	IMI 387103, CPC 18082	Korea	Rumex sp.	Damm et al., 2014	KM105221	KM105501
C. fuscum	CBS 133701*	Germany	Digitalis lutea	Damm et al., 2014	KM105174	KM105454
C. higginsianum	IMI 349061, CPC 19379*	Trinidad and Tobago	Brassica chinensis	Damm et al., 2014	KM105184	KM105464
C. lini	CBS 172.51*	Netherlands	Linum usitatissimum	O'Connell et al., 2012	JQ005765	JQ005849
C. ocimi	BAS 1	Italy: Piedmont	Ocimum basilicum	Present study	MT269774	MT319098
C. ocimi	BAS 2	Italy: Piedmont	Ocimum basilicum	Present study	MT269775	MT326875
C. ocimi	BAS 3	Italy: Piedmont	Ocimum basilicum	Present study	MT269776	MT326876
C. ocimi	BAS 4	Italy: Piedmont	Ocimum basilicum	Present study	MT269777	MT326877
C. ocimi	BAS 5	Italy: Piedmont	Ocimum basilicum	Present study	MT269778	MT326878
C. ocimi	BAS 6	Italy: Piedmont	Ocimum basilicum	Present study	MT269779	MT326879
C. ocimi	BAS 7	Italy: Piedmont	Ocimum basilicum	Present study	MT269780	MT326880
C. ocimi	BAS 9	Italy: Liguria	Ocimum basilicum	Present study	MT269782	MT326881
C. ocimi	BAS 11	Italy: Piedmont	Ocimum basilicum	Present study	MT269783	MT326882
C. ocimi	BAS 12	Italy: Liguria	Ocimum basilicum	Present study	MT269784	MT326883
C. ocimi	CBS 298.94*	Italy	Ocimum basilicum	Damm et al., 2014	KM105222	KM105502
C. tabacum	N150, CPC 18945*	Canada	Nicotiana tabacum	Damm et al., 2014	KM105204	KM105484
C. utrechtense	CBS 130243*	Netherlands	Trifolium pratense	Damm et al., 2014	KM105201	KM105481
C. vignae	CBS 501.97, LARS 56*	Nigeria	Vigna unguiculata	Damm et al., 2015	KM105183	KM105463
